# Supplementary material for: Associations Between Vaginal Bacteria and Bacterial Vaginosis Signs and Symptoms: A Comparative Study of Kenyan and American Women
Source: Front Cell Infect Microbiol. 2022 Mar 4;12:801770. doi: 10.3389/fcimb.2022.801770 (PMC8931342; doi:10.3389/fcimb.2022.801770)
Supplement: Supplementary file 1 [file DataSheet_1.xlsx]

## Sheet: Supplementary table 1 - Amsel c
Sample ID	Participant ID	Visit number	Amine odor	Clue cells	Vaginal discharge	Vaginal pH
m4n701-s511	3002	0	No	No	No	Normal <=4.5
m4n702-s502	3002	2	No	Yes	No	Elevated >4.5
m4n702-s503	3002	4	No	Yes	No	Elevated >4.5
m4n702-s505	3002	6	No	Yes	No	Elevated >4.5
m4n702-s506	3002	8	Yes	Yes	No	Elevated >4.5
m10n727-s513	3002	10	Yes	Yes	Yes	Elevated >4.5
m4n702-s508	3002	12	No	Yes	No	Elevated >4.5
m4n702-s510	3003	0	No	No	No	Normal <=4.5
m10n727-s515	3003	2	No	No	No	Normal <=4.5
m4n703-s502	3003	4	No	No	No	Normal <=4.5
m4n703-s503	3003	6	No	No	No	Elevated >4.5
m4n703-s505	3003	8	No	No	No	Normal <=4.5
m4n703-s506	3003	10	No	No	No	Normal <=4.5
m4n703-s507	3003	12	No	No	No	Normal <=4.5
m4n703-s508	3004	0	Yes	No	No	Elevated >4.5
m4n703-s510	3004	2	No	Yes	No	Elevated >4.5
m4n703-s511	3004	4	Yes	Yes	No	Elevated >4.5
m4n704-s502	3004	6	No	Yes	No	Elevated >4.5
m4n704-s503	3004	8	Yes	Yes	No	Elevated >4.5
m4n704-s505	3004	10	No	Yes	No	Elevated >4.5
m4n704-s506	3004	12	Yes	Yes	Yes	Elevated >4.5
m4n707-s505	3008	2	No	No	No	Elevated >4.5
m4n707-s507	3008	6	No	No	No	Normal <=4.5
m4n707-s508	3008	8	No	No	No	Normal <=4.5
m4n707-s510	3008	10	No	No	No	Normal <=4.5
m4n707-s511	3008	12	No	No	No	Elevated >4.5
m4n710-s505	3010	2	No	No	No	Normal <=4.5
m4n710-s506	3010	4	Yes	No	Yes	Elevated >4.5
m4n712-s503	3014	0	No	No	No	Normal <=4.5
m4n712-s505	3014	2	No	No	No	Normal <=4.5
m4n712-s506	3014	4	No	No	No	Normal <=4.5
m4n712-s507	3014	6	No	No	No	Normal <=4.5
m4n712-s508	3014	8	No	No	No	Elevated >4.5
m4n712-s510	3014	10	No	No	No	Normal <=4.5
m4n712-s511	3014	12	No	No	No	Normal <=4.5
m4n714-s508	3016	0	Yes	No	No	Elevated >4.5
m4n716-s502	3016	2	No	Yes	No	Normal <=4.5
m4n716-s503	3016	4	No	No	No	Normal <=4.5
m4n716-s505	3016	6	No	No	No	Elevated >4.5
m4n716-s506	3016	8	No	Yes	No	Normal <=4.5
m4n716-s507	3016	10	Yes	No	No	Elevated >4.5
m4n716-s508	3016	12	Yes	Yes	Yes	Elevated >4.5
m4n718-s508	3018	0	No	Yes	No	Elevated >4.5
m4n718-s510	3018	2	No	Yes	No	Elevated >4.5
m10n728-s521	3018	4	No	No	No	Normal <=4.5
m4n719-s502	3018	6	No	No	No	Elevated >4.5
m4n719-s503	3018	8	Yes	Yes	Yes	Elevated >4.5
m4n719-s505	3018	10	Yes	No	No	Elevated >4.5
m4n719-s506	3018	12	Yes	No	No	Elevated >4.5
m4n719-s507	3019	0	Yes	No	Yes	Elevated >4.5
m4n719-s508	3019	2	No	No	No	Elevated >4.5
m4n719-s510	3019	4	Yes	Yes	No	Elevated >4.5
m4n719-s511	3019	6	Yes	No	No	Elevated >4.5
m4n720-s502	3019	8	Yes	Yes	No	Elevated >4.5
m4n720-s503	3019	10	No	No	No	Normal <=4.5
m4n720-s505	3019	12	No	No	No	Normal <=4.5
m4n722-s503	3022	2	No	No	No	Normal <=4.5
m4n722-s505	3022	4	No	No	No	Normal <=4.5
m4n722-s506	3022	6	No	No	No	Elevated >4.5
m4n722-s507	3022	8	No	No	No	Normal <=4.5
m4n722-s508	3022	10	No	No	No	Elevated >4.5
m4n722-s510	3022	12	No	No	No	Elevated >4.5
m4n723-s507	3024	0	No	No	Yes	Elevated >4.5
m4n723-s508	3024	2	Yes	No	No	Elevated >4.5
m4n723-s510	3024	4	Yes	No	No	Elevated >4.5
m4n723-s511	3024	6	No	Yes	No	Elevated >4.5
m4n724-s502	3024	8	Yes	No	No	Elevated >4.5
m4n724-s503	3024	10	No	No	No	Elevated >4.5
m4n724-s505	3024	12	Yes	No	No	Elevated >4.5
m4n724-s506	3025	0	No	No	No	Normal <=4.5
m4n724-s507	3025	2	No	No	No	Normal <=4.5
m4n724-s508	3025	4	No	No	No	Elevated >4.5
m4n724-s510	3025	6	No	Yes	No	Elevated >4.5
m4n724-s511	3025	8	Yes	No	No	Elevated >4.5
m4n726-s502	3025	10	No	No	No	Normal <=4.5
m4n726-s503	3025	12	No	No	No	Normal <=4.5
m4n727-s503	3028	0	No	No	No	Elevated >4.5
m4n727-s505	3028	2	Yes	No	No	Elevated >4.5
m4n727-s506	3028	4	Yes	Yes	No	Elevated >4.5
m4n727-s507	3028	6	Yes	Yes	No	Elevated >4.5
m4n727-s508	3028	8	No	No	No	Normal <=4.5
m4n727-s510	3028	10	No	No	No	Elevated >4.5
m4n727-s511	3028	12	No	No	No	Normal <=4.5
m4n728-s502	3029	0	No	No	No	Elevated >4.5
m4n728-s503	3029	2	No	No	No	Elevated >4.5
m4n728-s505	3029	4	No	No	No	Elevated >4.5
m4n728-s506	3029	8	No	No	No	Elevated >4.5
m4n728-s507	3029	10	No	No	No	Normal <=4.5
m4n728-s508	3029	12	No	No	No	Elevated >4.5
m4n701-s522	3031	0	No	No	No	Elevated >4.5
m4n702-s513	3031	2	No	No	Yes	Normal <=4.5
m10n728-s522	3031	4	Yes	No	No	Elevated >4.5
m10n729-s515	3031	6	No	No	No	Normal <=4.5
m10n729-s513	3031	8	No	No	No	Elevated >4.5
m10n729-s516	3031	10	No	No	No	Elevated >4.5
m10n729-s517	3031	12	No	No	No	Normal <=4.5
m4n704-s518	3034	0	No	No	No	Normal <=4.5
m4n704-s520	3034	2	No	No	No	Elevated >4.5
m4n704-s521	3034	4	No	No	Yes	Elevated >4.5
m4n704-s522	3034	6	No	No	No	Normal <=4.5
m4n705-s513	3034	8	No	No	No	Elevated >4.5
m4n705-s516	3034	12	No	No	No	Normal <=4.5
m4n705-s517	3035	0	Yes	No	No	Elevated >4.5
m4n705-s518	3035	2	No	No	No	Elevated >4.5
m4n705-s520	3035	4	No	No	No	Elevated >4.5
m4n705-s521	3035	6	No	No	No	Normal <=4.5
m4n705-s522	3035	8	No	No	No	Normal <=4.5
m4n706-s513	3035	10	No	No	No	Elevated >4.5
m4n706-s515	3035	12	No	No	No	Normal <=4.5
m4n707-s522	3038	0	No	No	No	Elevated >4.5
m4n710-s513	3038	2	Yes	Yes	No	Elevated >4.5
m4n710-s515	3038	4	Yes	Yes	No	Elevated >4.5
m4n710-s516	3038	6	Yes	Yes	No	Elevated >4.5
m4n710-s517	3038	8	Yes	Yes	No	Elevated >4.5
m4n710-s518	3038	10	No	No	No	Elevated >4.5
m4n710-s520	3038	12	Yes	Yes	No	Elevated >4.5
m4n711-s520	3040	0	No	Yes	No	Elevated >4.5
m4n711-s521	3040	2	Yes	No	No	Elevated >4.5
m4n711-s522	3040	4	Yes	No	No	Elevated >4.5
m4n712-s513	3040	6	Yes	No	No	Elevated >4.5
m4n712-s515	3040	8	No	No	No	Elevated >4.5
m4n712-s516	3040	10	No	No	No	Normal <=4.5
m4n712-s517	3040	12	No	No	No	Normal <=4.5
m4n714-s517	3042	0	Yes	Yes	No	Elevated >4.5
m4n714-s518	3042	2	Yes	No	No	Elevated >4.5
m4n714-s520	3042	4	Yes	Yes	Yes	Elevated >4.5
m4n716-s513	3042	6	Yes	No	No	Elevated >4.5
m4n716-s515	3042	8	No	Yes	No	Elevated >4.5
m4n716-s516	3042	10	Yes	Yes	No	Elevated >4.5
m4n716-s518	3042	12	No	No	No	Normal <=4.5
m4n719-s513	3045	0	No	No	Yes	Normal <=4.5
m4n719-s515	3045	2	Yes	No	No	Elevated >4.5
m4n719-s516	3045	4	No	No	No	Elevated >4.5
m4n719-s518	3045	6	No	No	No	Elevated >4.5
m4n719-s517	3045	9	No	No	No	Normal <=4.5
m4n719-s522	3046	0	No	Yes	Yes	Elevated >4.5
m4n720-s513	3046	2	Yes	No	No	Elevated >4.5
m4n720-s515	3046	4	No	No	Yes	Normal <=4.5
m4n720-s516	3046	6	Yes	Yes	No	Elevated >4.5
m4n721-s520	3048	0	No	Yes	No	Normal <=4.5
m4n721-s521	3048	2	Yes	No	No	Elevated >4.5
m4n721-s522	3048	4	No	No	No	Elevated >4.5
m4n722-s513	3048	6	No	No	No	Normal <=4.5
m4n722-s515	3048	8	No	No	No	Normal <=4.5
m4n722-s516	3048	10	No	No	No	Normal <=4.5
m4n724-s518	3052	0	Yes	Yes	No	Elevated >4.5
m4n724-s517	3052	2	No	Yes	Yes	Elevated >4.5
m4n724-s521	3052	6	No	No	No	Normal <=4.5
m4n724-s522	3052	8	No	No	No	Normal <=4.5
m4n726-s513	3052	10	No	No	No	Normal <=4.5
m4n726-s515	3052	12	No	No	No	Elevated >4.5
m4n726-s516	3053	0	Yes	Yes	Yes	Elevated >4.5
m4n726-s518	3053	2	Yes	Yes	No	Elevated >4.5
m4n726-s517	3053	4	No	No	No	Elevated >4.5
m4n726-s520	3053	6	No	No	No	Elevated >4.5
m4n726-s521	3053	8	No	No	No	Elevated >4.5
m4n726-s522	3053	10	Yes	Yes	No	Elevated >4.5
m4n727-s513	3053	12	Yes	Yes	No	Elevated >4.5
m4n728-s513	3055	0	Yes	Yes	No	Elevated >4.5
m4n728-s515	3055	2	Yes	Yes	No	Elevated >4.5
m4n728-s516	3055	4	No	No	No	Normal <=4.5
m4n728-s518	3055	6	Yes	Yes	No	Elevated >4.5
m4n728-s517	3055	8	Yes	Yes	No	Elevated >4.5
m4n728-s520	3055	10	No	Yes	No	Normal <=4.5
m4n715-s502	3055	12	Yes	Yes	No	Elevated >4.5
m4n715-s503	3056	0	Yes	Yes	No	Elevated >4.5
m4n715-s505	3056	2	No	Yes	No	Elevated >4.5
m4n715-s506	3056	4	No	No	No	Elevated >4.5
m4n715-s507	3056	6	No	No	No	Elevated >4.5
m4n715-s508	3056	8	No	No	No	Normal <=4.5
m4n715-s510	3056	10	Yes	No	No	Elevated >4.5
m4n715-s511	3056	12	Yes	Yes	No	Elevated >4.5
m6n702-s503	5002	4	No	No	No	Normal <=4.5
m6n702-s505	5002	6	No	No	No	Normal <=4.5
m6n702-s506	5002	8	No	No	No	Normal <=4.5
m6n702-s507	5002	10	No	No	No	Normal <=4.5
m6n702-s508	5002	12	No	No	No	Normal <=4.5
m6n702-s510	5003	0	No	No	No	Normal <=4.5
m6n702-s511	5003	2	No	No	No	Normal <=4.5
m6n703-s502	5003	4	No	No	No	Elevated >4.5
m6n703-s503	5003	6	No	No	No	Normal <=4.5
m6n703-s505	5003	8	No	No	No	Normal <=4.5
m6n703-s507	5003	12	No	No	No	Normal <=4.5
m6n706-s505	5007	0	Yes	No	No	Elevated >4.5
m6n706-s506	5007	2	No	No	No	Normal <=4.5
m6n706-s508	5007	6	No	No	No	Elevated >4.5
m6n706-s510	5007	8	No	No	No	Elevated >4.5
m6n706-s511	5007	10	Yes	No	No	Elevated >4.5
m6n707-s502	5007	12	No	No	No	Elevated >4.5
m6n707-s503	5008	0	Yes	No	No	Elevated >4.5
m6n707-s505	5008	2	No	No	No	Elevated >4.5
m6n707-s506	5008	4	No	No	No	Elevated >4.5
m6n707-s507	5008	6	No	No	No	Elevated >4.5
m6n707-s508	5008	8	No	No	No	Elevated >4.5
m6n707-s510	5008	10	No	No	No	Normal <=4.5
m6n707-s511	5008	12	No	No	No	Normal <=4.5
m6n711-s503	5012	0	No	No	No	Elevated >4.5
m6n711-s505	5012	2	Yes	No	No	Elevated >4.5
m6n711-s506	5012	4	No	No	No	Normal <=4.5
m6n711-s507	5012	6	No	No	No	Normal <=4.5
m6n711-s508	5012	8	No	No	No	Normal <=4.5
m6n711-s510	5012	10	No	No	No	Normal <=4.5
m6n711-s511	5012	12	No	No	No	Elevated >4.5
m6n714-s502	5014	2	No	No	No	Normal <=4.5
m6n714-s505	5014	6	No	No	No	Normal <=4.5
m6n714-s506	5014	8	No	No	No	Normal <=4.5
m6n714-s507	5014	10	No	No	No	Elevated >4.5
m6n714-s508	5014	12	No	No	No	Normal <=4.5
m6n716-s511	5016	0	No	No	No	Elevated >4.5
m6n718-s502	5016	2	No	No	No	Normal <=4.5
m6n718-s503	5016	4	No	No	No	Normal <=4.5
m6n718-s505	5016	6	No	No	No	Normal <=4.5
m6n718-s506	5016	8	Yes	No	No	Elevated >4.5
m6n718-s507	5016	10	No	No	No	Elevated >4.5
m6n718-s508	5016	12	No	No	No	Elevated >4.5
m6n718-s510	5017	0	No	No	No	Elevated >4.5
m6n718-s511	5017	2	No	No	No	Elevated >4.5
m6n719-s502	5017	4	Yes	No	No	Elevated >4.5
m6n719-s505	5017	8	No	No	No	Elevated >4.5
m6n719-s506	5017	10	Yes	No	No	Elevated >4.5
m6n719-s507	5017	12	No	No	No	Elevated >4.5
m6n721-s506	5020	0	No	No	No	Elevated >4.5
m6n722-s502	5020	11	No	No	No	Normal <=4.5
m6n722-s503	5020	12	No	No	No	Elevated >4.5
m6n722-s508	5021	6	No	No	No	Elevated >4.5
m6n722-s510	5021	8	No	No	No	Elevated >4.5
m6n723-s502	5021	12	No	No	No	Normal <=4.5
m6n723-s505	5022	2	No	No	No	Normal <=4.5
m6n723-s506	5022	4	No	No	No	Normal <=4.5
m6n723-s507	5022	6	No	No	No	Elevated >4.5
m6n723-s508	5022	8	No	No	No	Normal <=4.5
m6n723-s510	5022	10	No	No	No	Normal <=4.5
m6n723-s511	5022	12	No	No	No	Normal <=4.5
m6n726-s511	5025	2	No	No	No	Elevated >4.5
m6n727-s502	5025	4	No	No	No	Normal <=4.5
m6n727-s503	5025	6	No	No	No	Normal <=4.5
m6n727-s505	5025	8	No	No	No	Normal <=4.5
m6n727-s506	5025	10	No	No	No	Normal <=4.5
m6n727-s507	5025	12	No	No	No	Elevated >4.5
m6n702-s521	5029	2	No	No	No	Elevated >4.5
m6n702-s522	5029	4	No	No	No	Normal <=4.5
m6n703-s513	5029	6	No	No	No	Normal <=4.5
m6n703-s515	5029	8	No	No	No	Elevated >4.5
m6n703-s516	5029	10	No	No	No	Normal <=4.5
m6n703-s517	5029	12	No	No	No	Elevated >4.5
m6n703-s521	5030	4	No	No	No	Normal <=4.5
m6n703-s522	5030	6	No	No	No	Elevated >4.5
m6n704-s516	5030	10	No	No	No	Elevated >4.5
m6n704-s518	5031	0	No	No	No	Normal <=4.5
m6n704-s520	5031	2	No	No	No	Normal <=4.5
m6n704-s521	5031	4	No	No	No	Normal <=4.5
m6n704-s522	5031	6	No	No	No	Elevated >4.5
m6n705-s513	5031	8	No	No	No	Normal <=4.5
m6n705-s515	5031	10	No	No	No	Elevated >4.5
m6n705-s516	5031	12	No	No	No	Normal <=4.5
m6n705-s517	5033	0	No	No	No	Normal <=4.5
m6n705-s518	5033	2	Yes	No	Yes	Elevated >4.5
m6n705-s520	5033	4	Yes	No	No	Elevated >4.5
m6n705-s521	5033	6	No	No	No	Normal <=4.5
m6n705-s522	5033	8	No	No	No	Elevated >4.5
m6n706-s513	5033	10	No	No	Yes	Elevated >4.5
m6n706-s515	5033	12	Yes	No	No	Elevated >4.5
m6n706-s518	5034	4	No	No	No	Elevated >4.5
m6n706-s520	5034	6	No	No	No	Normal <=4.5
m6n706-s521	5034	8	No	No	No	Elevated >4.5
m6n706-s522	5034	10	No	No	No	Elevated >4.5
m6n707-s513	5034	12	No	No	No	Elevated >4.5
m6n711-s521	5038	2	No	No	No	Elevated >4.5
m6n711-s522	5038	4	No	No	No	Normal <=4.5
m6n712-s513	5038	6	No	No	No	Normal <=4.5
m6n712-s515	5038	8	No	No	No	Elevated >4.5
m6n712-s516	5038	10	No	No	No	Normal <=4.5
m6n712-s517	5038	12	No	No	No	Elevated >4.5
m6n714-s518	5040	2	No	No	No	Normal <=4.5
m6n714-s520	5040	4	No	No	No	Normal <=4.5
m6n716-s515	5040	8	No	No	No	Normal <=4.5
m6n716-s516	5040	10	Yes	No	No	Elevated >4.5
m6n716-s517	5040	12	No	No	No	Normal <=4.5
m6n716-s520	5041	2	No	No	No	Normal <=4.5
m6n716-s521	5041	4	No	No	No	Elevated >4.5
m6n716-s522	5041	6	No	No	No	Normal <=4.5
m6n718-s513	5041	8	No	No	No	Elevated >4.5
m6n718-s515	5041	10	Yes	No	No	Normal <=4.5
m6n718-s516	5041	12	No	No	No	Normal <=4.5
m6n719-s515	5043	0	Yes	No	No	Elevated >4.5
m6n719-s516	5043	2	No	No	No	Normal <=4.5
m6n719-s517	5043	4	No	No	No	Elevated >4.5
m6n719-s518	5043	6	No	No	No	Elevated >4.5
m6n719-s520	5043	8	No	No	No	Normal <=4.5
m6n719-s521	5043	10	No	No	No	Normal <=4.5
m6n719-s522	5043	12	No	No	No	Elevated >4.5
m6n721-s516	5046	4	No	No	No	Elevated >4.5
m6n721-s517	5046	6	No	No	No	Elevated >4.5
m6n721-s518	5046	8	No	No	No	Elevated >4.5
m6n721-s520	5046	10	No	No	No	Elevated >4.5
m6n721-s521	5046	12	No	No	No	Elevated >4.5
m6n722-s522	5048	2	No	No	No	Normal <=4.5
m6n723-s513	5048	4	No	No	No	Elevated >4.5
m6n723-s516	5048	8	No	No	No	Elevated >4.5
m6n723-s517	5048	12	No	No	No	Elevated >4.5
m6n724-s517	5050	0	No	No	No	Elevated >4.5
m6n724-s518	5050	2	No	No	No	Elevated >4.5
m6n724-s520	5050	4	No	No	No	Elevated >4.5
m6n724-s521	5050	6	No	No	No	Elevated >4.5
m6n724-s522	5050	8	No	No	No	Normal <=4.5
m6n726-s513	5050	10	Yes	No	No	Elevated >4.5
m6n726-s515	5050	12	Yes	No	No	Elevated >4.5
m6n727-s520	5052	8	No	No	No	Elevated >4.5
m6n727-s521	5052	10	Yes	No	Yes	Elevated >4.5
m6n727-s522	5052	12	No	No	No	Normal <=4.5
m6n715-s503	5054	0	No	No	No	Normal <=4.5
m10n729-s521	5054	2	No	No	No	Elevated >4.5
m6n715-s506	5054	4	No	No	No	Elevated >4.5
m6n715-s507	5054	6	No	No	No	Elevated >4.5
m6n715-s508	5054	8	No	No	No	Elevated >4.5
m6n715-s510	5054	10	No	No	No	Elevated >4.5
m6n715-s511	5054	12	Yes	No	No	Elevated >4.5
m7n727-s522	5058	3	No	No	No	Elevated >4.5
m7n728-s513	5058	4	No	No	No	Elevated >4.5
m7n728-s515	5058	7	No	No	No	Elevated >4.5
m7n728-s516	5058	10	No	No	No	Elevated >4.5
m7n728-s517	5058	12	No	No	No	Elevated >4.5
m7n728-s518	5059	0	Yes	No	No	Elevated >4.5
m7n728-s520	5059	2	No	No	No	Elevated >4.5
m7n729-s513	5059	4	No	No	No	Elevated >4.5
m7n729-s515	5059	6	No	No	No	Normal <=4.5
m7n729-s516	5059	8	No	No	No	Normal <=4.5
m7n729-s517	5059	10	No	No	No	Normal <=4.5
m7n729-s518	5059	12	No	No	No	Elevated >4.5
m5n701-s508	7002	0	No	Yes	No	Elevated >4.5
m5n701-s510	7002	2	No	No	No	Elevated >4.5
m5n701-s511	7003	0	Yes	Yes	Yes	Elevated >4.5
m5n702-s502	7003	2	No	No	No	Normal <=4.5
m5n702-s503	7003	9	No	No	No	Elevated >4.5
m5n702-s505	7003	10	No	No	No	Elevated >4.5
m5n702-s506	7003	12	No	No	No	Elevated >4.5
m5n703-s507	7005	2	No	No	No	Elevated >4.5
m5n703-s508	7005	4	No	No	Yes	Normal <=4.5
m5n703-s510	7005	6	No	No	Yes	Elevated >4.5
m5n703-s511	7005	9	Yes	No	Yes	Elevated >4.5
m5n704-s503	7005	12	No	Yes	Yes	Elevated >4.5
m5n706-s502	7008	0	No	No	No	Elevated >4.5
m5n706-s503	7008	2	No	No	No	Elevated >4.5
m5n706-s505	7008	4	No	No	No	Normal <=4.5
m5n706-s506	7008	6	No	No	No	Elevated >4.5
m5n706-s507	7008	8	No	No	No	Elevated >4.5
m5n706-s508	7008	10	No	No	Yes	Elevated >4.5
m5n706-s510	7008	12	No	No	Yes	Elevated >4.5
m5n707-s510	7011	0	No	No	No	Elevated >4.5
m5n707-s511	7011	2	No	Yes	No	Elevated >4.5
m5n710-s502	7011	4	Yes	Yes	No	Elevated >4.5
m5n710-s503	7011	12	No	Yes	No	Elevated >4.5
m5n710-s505	7012	0	No	No	No	Elevated >4.5
m5n710-s506	7012	2	No	No	No	Elevated >4.5
m5n710-s507	7012	4	No	No	No	Elevated >4.5
m5n710-s508	7012	6	No	No	No	Elevated >4.5
m5n710-s510	7012	8	No	No	No	Elevated >4.5
m5n710-s511	7012	10	No	No	No	Elevated >4.5
m5n711-s502	7012	12	No	No	No	Elevated >4.5
m5n711-s503	7013	0	Yes	Yes	No	Elevated >4.5
m5n711-s505	7013	2	Yes	Yes	No	Elevated >4.5
m5n711-s506	7013	4	No	No	No	Elevated >4.5
m5n711-s507	7013	6	No	No	No	Normal <=4.5
m5n711-s508	7013	8	Yes	No	No	Elevated >4.5
m5n711-s510	7013	10	No	Yes	No	Elevated >4.5
m5n711-s511	7013	12	No	No	No	Elevated >4.5
m5n712-s508	7015	0	Yes	Yes	No	Elevated >4.5
m5n712-s510	7015	2	No	Yes	No	Elevated >4.5
m5n712-s511	7015	4	No	No	No	Elevated >4.5
m5n714-s502	7015	6	No	No	Yes	Elevated >4.5
m5n714-s503	7015	8	Yes	Yes	Yes	Elevated >4.5
m5n714-s505	7015	10	No	No	No	Elevated >4.5
m5n716-s502	7015	12	Yes	Yes	Yes	Elevated >4.5
m5n718-s502	7017	0	No	No	No	Elevated >4.5
m5n718-s503	7017	2	Yes	No	Yes	Elevated >4.5
m5n718-s505	7017	4	No	Yes	No	Elevated >4.5
m5n718-s506	7017	6	Yes	No	No	Elevated >4.5
m5n718-s507	7017	8	No	No	No	Elevated >4.5
m5n729-s517	7017	10	No	No	No	Elevated >4.5
m5n718-s508	7017	12	Yes	No	Yes	Elevated >4.5
m5n721-s507	7021	2	No	No	No	Normal <=4.5
m5n721-s510	7021	6	No	No	Yes	Normal <=4.5
m5n721-s511	7021	8	No	No	No	Normal <=4.5
m5n722-s502	7021	10	Yes	No	Yes	Normal <=4.5
m5n722-s503	7021	12	Yes	No	No	Elevated >4.5
m5n722-s505	7022	0	No	Yes	No	Elevated >4.5
m5n722-s506	7022	2	No	No	No	Elevated >4.5
m5n722-s507	7022	4	No	No	No	Elevated >4.5
m5n722-s508	7022	6	Yes	Yes	No	Elevated >4.5
m5n722-s510	7022	8	Yes	No	No	Elevated >4.5
m5n722-s511	7022	10	No	No	No	Elevated >4.5
m5n723-s502	7022	12	No	No	No	Elevated >4.5
m5n724-s502	7024	0	Yes	Yes	Yes	Elevated >4.5
m5n724-s503	7024	2	Yes	No	No	Elevated >4.5
m5n724-s505	7024	4	Yes	No	Yes	Elevated >4.5
m5n724-s506	7024	6	No	No	No	Elevated >4.5
m5n724-s507	7024	8	Yes	Yes	No	Elevated >4.5
m5n724-s508	7024	10	Yes	No	Yes	Elevated >4.5
m5n724-s510	7024	12	Yes	No	No	Elevated >4.5
m5n726-s510	7026	0	No	No	No	Elevated >4.5
m5n726-s511	7026	2	No	No	No	Elevated >4.5
m5n727-s502	7026	4	No	No	No	Elevated >4.5
m5n727-s503	7026	6	No	No	No	Elevated >4.5
m5n727-s505	7026	8	No	No	No	Normal <=4.5
m5n727-s506	7027	0	No	No	No	Elevated >4.5
m5n727-s508	7027	4	No	No	No	Normal <=4.5
m5n727-s510	7027	6	Yes	No	Yes	Elevated >4.5
m5n727-s511	7027	8	Yes	No	No	Elevated >4.5
m5n728-s502	7027	10	No	No	No	Normal <=4.5
m5n728-s503	7027	12	No	No	No	Elevated >4.5
m5n702-s516	7030	0	No	No	No	Normal <=4.5
m5n702-s518	7030	4	No	No	No	Elevated >4.5
m5n702-s521	7030	8	No	No	No	Elevated >4.5
m5n702-s522	7030	10	No	No	No	Elevated >4.5
m5n703-s513	7030	12	Yes	No	No	Elevated >4.5
m5n703-s515	7031	0	Yes	No	Yes	Elevated >4.5
m5n703-s516	7031	2	Yes	No	No	Elevated >4.5
m5n703-s517	7031	4	No	No	No	Elevated >4.5
m5n703-s518	7031	6	No	No	No	Elevated >4.5
m5n703-s520	7031	8	No	No	No	Elevated >4.5
m5n703-s521	7031	10	No	No	No	Elevated >4.5
m5n703-s522	7031	12	Yes	No	Yes	Elevated >4.5
m5n704-s520	7033	0	No	No	No	Elevated >4.5
m5n704-s521	7033	2	No	No	No	Elevated >4.5
m5n704-s522	7033	4	No	No	No	Elevated >4.5
m5n705-s515	7033	8	No	No	No	Elevated >4.5
m5n705-s516	7033	10	No	No	No	Elevated >4.5
m5n705-s517	7033	12	Yes	No	No	Elevated >4.5
m5n707-s515	7036	0	Yes	No	Yes	Elevated >4.5
m5n707-s516	7036	2	Yes	No	No	Elevated >4.5
m5n707-s517	7036	4	Yes	Yes	Yes	Elevated >4.5
m5n707-s518	7036	9	Yes	No	Yes	Elevated >4.5
m5n707-s521	7037	0	No	No	No	Elevated >4.5
m5n707-s522	7037	2	No	No	No	Elevated >4.5
m5n710-s513	7037	4	No	No	No	Normal <=4.5
m5n710-s515	7037	6	Yes	No	No	Elevated >4.5
m5n710-s516	7037	8	No	No	No	Normal <=4.5
m5n710-s517	7037	10	No	No	No	Normal <=4.5
m5n710-s518	7037	12	Yes	No	Yes	Elevated >4.5
m5n712-s518	7040	2	No	No	No	Elevated >4.5
m5n712-s520	7040	5	No	No	No	Elevated >4.5
m5n712-s521	7040	6	No	No	No	Normal <=4.5
m5n712-s522	7040	9	No	No	No	Normal <=4.5
m5n714-s513	7040	10	No	No	Yes	Normal <=4.5
m5n714-s515	7040	12	No	No	Yes	Normal <=4.5
m5n716-s520	7042	2	No	No	No	Elevated >4.5
m5n716-s521	7042	4	No	No	No	Elevated >4.5
m5n716-s522	7042	6	No	No	No	Elevated >4.5
m5n718-s513	7042	8	No	No	No	Elevated >4.5
m5n718-s515	7042	10	No	No	No	Elevated >4.5
m5n718-s516	7042	12	No	No	No	Elevated >4.5
m5n718-s520	7043	4	No	No	No	Elevated >4.5
m5n718-s521	7043	7	No	Yes	No	Elevated >4.5
m5n718-s522	7043	8	No	No	No	Elevated >4.5
m5n719-s513	7043	10	Yes	No	No	Elevated >4.5
m5n719-s515	7043	12	No	Yes	No	Elevated >4.5
m5n721-s513	7046	0	No	No	Yes	Elevated >4.5
m5n721-s515	7046	2	Yes	No	No	Elevated >4.5
m5n721-s516	7046	4	Yes	Yes	No	Elevated >4.5
m5n721-s517	7046	6	No	No	No	Elevated >4.5
m5n721-s518	7046	8	Yes	No	No	Elevated >4.5
m5n721-s520	7046	10	No	No	No	Elevated >4.5
m5n721-s521	7046	12	Yes	No	No	Elevated >4.5
m5n721-s522	7047	0	No	No	No	Elevated >4.5
m5n722-s513	7047	2	No	No	No	Normal <=4.5
m5n722-s515	7047	4	Yes	Yes	Yes	Elevated >4.5
m5n722-s516	7047	8	No	Yes	No	Elevated >4.5
m5n722-s517	7047	10	Yes	No	No	Elevated >4.5
m5n722-s518	7047	12	No	No	No	Elevated >4.5
m5n724-s517	7050	0	Yes	No	No	Elevated >4.5
m5n724-s518	7050	2	Yes	Yes	No	Elevated >4.5
m5n724-s520	7050	4	No	Yes	No	Elevated >4.5
m5n724-s521	7050	6	Yes	Yes	Yes	Elevated >4.5
m5n724-s522	7050	8	Yes	No	No	Elevated >4.5
m5n726-s513	7050	12	Yes	No	Yes	Elevated >4.5
m5n726-s516	7051	2	Yes	No	No	Elevated >4.5
m5n726-s517	7051	4	No	No	No	Elevated >4.5
m5n726-s518	7051	12	No	No	No	Elevated >4.5
m5n727-s513	7053	2	No	No	Yes	Normal <=4.5
m5n727-s515	7053	4	No	No	No	Elevated >4.5
m5n727-s516	7053	7	No	No	No	Elevated >4.5
m5n727-s518	7053	10	No	No	No	Elevated >4.5
m5n727-s520	7053	12	No	No	No	Elevated >4.5
m5n715-s511	7056	2	No	No	Yes	Elevated >4.5
m5n729-s502	7056	4	No	No	No	Normal <=4.5
m5n729-s503	7056	6	No	No	Yes	Elevated >4.5
m5n729-s505	7056	8	No	No	No	Normal <=4.5
m5n729-s506	7056	10	No	No	No	Normal <=4.5
m5n729-s507	7056	12	No	No	No	Normal <=4.5
m5n715-s518	7058	0	No	No	No	Elevated >4.5
m5n715-s520	7058	2	Yes	No	No	Elevated >4.5
m5n715-s521	7058	4	No	No	No	Elevated >4.5
m5n715-s522	7058	7	No	No	No	Elevated >4.5
m5n729-s513	7058	8	No	No	No	Normal <=4.5
m5n729-s515	7058	10	No	No	No	Elevated >4.5
m5n729-s516	7058	12	No	No	No	Elevated >4.5
