# Supplementary material for: Associations Between Vaginal Bacteria and Bacterial Vaginosis Signs and Symptoms: A Comparative Study of Kenyan and American Women
Source: Front Cell Infect Microbiol. 2022 Mar 4;12:801770. doi: 10.3389/fcimb.2022.801770 (PMC8931342; doi:10.3389/fcimb.2022.801770)
Supplement: Supplementary file 3 [file Table_2.xlsx]

## Sheet: Sheet1
Bacteriaa	Original Seattle (N=220)b						Current Seattle (N=220)							Current PVI (N=496)
	Detectedc	Modeledd	Associated with				Detectedc	Met RA cutofff	Modeledd	Associated with				Detectedc	Met RA cutofff	Modeledd	Associated with
			Amine odore	Clue cellse	Dischargee	pHe				Amine odore	Clue cellse	Dischargee	pHe				Amine odore	Clue cellse	Dischargee	pHe
Lactobacillus crispatus	X	X	X	X	X	X	X	X	X	X	X	X	X	X	X	X				X
Lactobacillus iners	X	X					X	X	X	X	X	X		X	X	X	X	X		X
BVAB1	X	X	X				X	X	X	X	X	X	X	X	X	X	X	X	X	X
BVAB2	X	X		X			X	X	X		X	X	X	X	X	X		X		X
Eggerthella type 1	X	X	X	X	X	X	X	X	X	X	X	X	X	X	X	X	X	X		X
Fannyhessea (Atopobium) vaginae	X	X		X	X	X	X	X	X	X	X	X	X	X	X	X	X	X		X
Gardnerella spp.g	X	X	X	X		X	X	X	X	X	X	X	X	X	X	X	X	X		X
Megasphaera lornaeh	X	X		X			X	X	X	X	X	X	X	X	X	X		X
Parvimonas micra	X	X	X		X		X	X	X			X	X	X	X	X		X		X
Prevotella genogroup 3	X	X					X	X	X	X	X	X		X	X	X		X
Prevotella genogroup 4	X	X					X	X	X			X		X	X	X		X
Prevotella amnii	X	X					X	X	X				X	X	X	X	X	X		X
Prevotella bivia	X	X	X			X	X	X	X				X	X	X	X				X
Prevotella timonensis	X	X			X		X	X	X	X	X	X	X	X	X	X		X		X
Sneathia amnii i	X	X	X	X	X	X	X	X	X	X	X	X	X	X	X	X	X	X		X
Sneathia sanguinegens	X	X					X	X	X	X	X	X	X	X	X	X	X	X		X
Lactobacillus gasseri	X	X					X	X	X	X	X	X	X	X	X
Lactobacillus jensenii	X	X					X	X	X	X	X	X	X	X	X
Prevotella melaninogenica	X	X					X	X	X					X	X
Sneathia spp.j	X	X					X	X	X	X		X		X	X
Streptococcus mitis	X	X					X	X	X					X	X
Lactobacillus coleohominis	X	X					X							X	X	X				X
Lactobacillus vaginalis	X	X					X							X	X	X	X			X
Candidate division TM7	X	X					X							X	X	X	X
Dialister type 2	X	X		X			X	X						X	X	X		X
Veillonella montpellierensis	X	X					X	X						X	X	X	X
Fenollaria massiliensisk														X	X	X
Dialister micraerophilus	X	X	X			X	X	X						X	X
Mycoplasma hominis	X	X				X	X	X						X	X
Porphyromonas asaccharolytica	X	X	X			X	X	X						X
Prevotella buccalis	X	X	X				X	X						X	X
Prevotella disiens	X	X	X				X	X						X	X
